# Supplementary material for: Differential plant invasiveness is not always driven by host promiscuity with bacterial symbionts
Source: AoB Plants. 2016 Aug 17;8:plw060. doi: 10.1093/aobpla/plw060 (PMC5018393; doi:10.1093/aobpla/plw060)
Supplement: Supplementary Data [file supp_plw060_suppl_data.zip]

Archive with 3 entries (3 files):
- aobplants-16068-s03.doc
- aobplants-16068-s01.docx
- aobplants-16068-s02.docx
